# Supplementary material for: TRAIP promotes the development of papillary thyroid cancer by inhibiting TRAF2-mediated BRAF ubiquitination
Source: J Biol Chem. 2026 Jun 12;302(8):113246. doi: 10.1016/j.jbc.2026.113246 (PMC13355724; doi:10.1016/j.jbc.2026.113246)
Supplement: Supporting information 1 [file mmc2.xlsx]

## Sheet: Sheet1
shTRAIP1-sense	GGAGGAGAAUGUCUUGGAUGCUUCA
shTRAIP1-antisense	UUCCUCCUCUUACAGAACCUACGAGAG
shTRAIP2-sense	GCAGCAGGAUGAGACCAAACAUUCA
shTRAIP2-antisense	UUCGUCGUCCUACUCUGGUUUGUAGAG
shNC-sense	GUUCUCCGAACGUGUCACGUUCA
shNC-antisense	UUCAAGAGGCUUGCACAGUGCAAGAG
