# Supplementary material for: TRAIP promotes the development of papillary thyroid cancer by inhibiting TRAF2-mediated BRAF ubiquitination
Source: J Biol Chem. 2026 Jun 12;302(8):113246. doi: 10.1016/j.jbc.2026.113246 (PMC13355724; doi:10.1016/j.jbc.2026.113246)
Supplement: Supporting information 2 [file mmc3.xlsx]

## Sheet: Sheet1
TRAIP-up	TCCGACTTCTTCGATCACTCC
TRAIP-dn	AACCACTGAATTAGGCACTGC
BRAF-up	ATTCCGGAGGAGGTGTGGAA
BRAF-dn	GCTCCCCACCAAATTTGTCC
GAPDH-up	ACTTCAACAGCGACACCCA
GAPDH-dn	CACCCTGTTGCTGTAGCCA
