# Supplementary material for: TRAIP promotes the development of papillary thyroid cancer by inhibiting TRAF2-mediated BRAF ubiquitination
Source: J Biol Chem. 2026 Jun 12;302(8):113246. doi: 10.1016/j.jbc.2026.113246 (PMC13355724; doi:10.1016/j.jbc.2026.113246)
Supplement: Table S1 [file mmc4.xlsx]

## Sheet: Sheet1
	Hydrogen bonding sites for protein molecule binding
	TRAIP&BRAF Hydrogen bonds					TRAIP&TRAF2 Hydrogen bonds					TRAF2&BRAF Hydrogen bonds
number	BRAF	Dist	TRAIP		number	TRAF2		TRAIP		number	BRAF		TRAF2
1	A:LYS 154[ N ]	3.38	C:THR 149[ OG1]		1	A:VAL 214[ N ]	3.86	C:GLU 181[ OE1]		1	A:LYS 630[ N ]	2.04	C:SER 60[ OG ]
2	A:THR 274[ N ]	3.83	C:GLU 207[ OE1]		2	A:THR 281[ OG1]	2.72	C:SER 345[ OG ]		2	A:LYS 67[ N ]	3.20	C:ASP 174[ OD2]
3	A:ARG 239[ NH2]	2.96	C:TYR 208[ O ]		3	A:LEU 289[ N ]	3.35	C:GLU 343[ OE2]		3	A:LYS 164[ NZ ]	3.21	C:MET 298[ SD ]
4	A:ASN 236[ ND2]	3.51	C:GLU 343[ OE2]		4	A:GLN 311[ NE2]	3.79	C:SER 234[ O ]		4	A:ASN 661[ ND2]	3.70	C:ALA 302[ O ]
5	A:THR 234[ N ]	3.07	C:SER 345[ OG ]		5	A:SER 359[ OG ]	3.63	C:MET 273[ SD ]		5	A:ARG 95[ NH1]	3.72	C:ASP 312[ OD1]
6	A:THR 234[ OG1]	3.25	C:SER 345[ OG ]		6	A:SER 318[ O ]	3.13	C:GLN 245[ NE2]		6	A:ILE 43[ N ]	3.33	C:GLN 322[ OE1]
7	A:LEU 128[ N ]	3.45	C:ARG 403[ O ]		7	A:GLU 13[ OE1]	3.84	C:GLU 249[ N ]		7	A:GLN 628[ O ]	2.81	C:SER 60[ OG ]
8	A:SER 133[ OG ]	3.60	C:LYS 441[ O ]		8	A:GLU 13[ OE1]	3.80	C:LYS 251[ N ]		8	A:GLN 628[ O ]	3.90	C:SER 63[ OG ]
9	A:GLN 153[ OE1]	2.81	C:GLN 146[ N ]		9	A:THR 7[ O ]	2.70	C:GLN 258[ NE2]		9	A:ASP 629[ OD1]	3.87	C:SER 63[ OG ]
10	A:LYS 154[ O ]	2.74	C:THR 149[ OG1]		10	A:ASP 332[ OD2]	3.84	C:SER 259[ OG ]		10	A:GLN 493[ OE1]	2.37	C:ASP 110[ N ]
11	A:ASP 90[ OD2]	2.73	C:GLN 151[ NE2]		11	A:ASP 360[ OD2]	3.82	C:LYS 269[ NZ ]		11	A:ASN 486[ O ]	3.40	C:LEU 142[ N ]
12	A:ASP 66[ OD2]	3.33	C:GLN 196[ N ]		12	A:ASP 351[ O ]	3.79	C:ARG 290[ NH2]		12	A:ASP 66[ OD1]	3.21	C:ALA 173[ N ]
13	A:ARG 239[ O ]	3.28	C:LYS 216[ N ]		13	A:MET 345[ O ]	3.42	C:SER 295[ OG ]		13	A:ASP 66[ OD1]	3.81	C:ASP 174[ N ]
14	A:ARG 239[ O ]	2.87	C:ALA 217[ N ]		14	A:GLU 346[ O ]	3.79	C:SER 295[ OG ]		14	A:GLU 84[ OE1]	2.61	C:CYS 303[ SG ]
15	A:ARG 239[ O ]	2.60	C:SER 218[ N ]		15	A:SER 348[ O ]	2.62	C:SER 295[ OG ]		15	A:ASP 90[ OD2]	3.11	C:ARG 308[ NH2]
16	A:THR 241[ O ]	2.68	C:SER 218[ OG ]		16	A:SER 87[ OG ]	3.77	C:ARG 308[ NH2]
17	A:GLN 262[ O ]	3.26	C:LEU 342[ N ]		17	A:ASP 40[ OD2]	2.90	C:SER 319[ OG ]
18	A:THR 263[ OG1]	3.71	C:LYS 344[ N ]		18	A:ALA 38[ O ]	3.78	C:ARG 326[ NH1]
19	A:THR 234[ O ]	2.75	C:SER 345[ OG ]
20	A:SER 126[ O ]	2.61	C:ARG 403[ N ]
21	A:SER 127[ O ]	2.80	C:SER 404[ N ]
22	A:LEU 128[ O ]	3.81	C:SER 404[ N ]
23	A:SER 127[ OG ]	3.64	C:SER 404[ N ]
24	A:SER 133[ O ]	3.76	C:LYS 441[ NZ ]
25	A:ASP 350[ OD1]	2.67	C:LYS 462[ NZ ]
